# Supplementary material for: Perinatal Bisphenol A Exposure and Reprogramming of Imprinted Gene Expression in the Adult Mouse Brain
Source: Front Genet. 2019 Oct 10;10:951. doi: 10.3389/fgene.2019.00951 (PMC6796247; doi:10.3389/fgene.2019.00951)
Supplement: Supplementary file 1 [file Table_4.xlsx]

## Sheet: Kcnq1 Pyro Data
Supplementary Table 4
Sample		101a RC F Control		241c RC M Control		431a RC F Control		441d RC M Control		951a RC F Control		991d RC M Control
Treatment		BS	OxBS	BS	OxBS	BS	OxBS	BS	OxBS	BS	OxBS	BS	OxBS
% Meth	Run 1	0.93	0.78	0.92	0.92	0.93	-	-	-	-	-	0.93	0.9
Quality		Passed	Passed	Passed	Passed	Passed						Passed	Passed
% Meth	Run 2	-	-	-	-	0.92	0.81	0.9	0.76	0.92	0.94	-	-
Quality						Passed	Check	Passed	Failed	Passed	Passed
Average		0.93	0.78	0.92	0.92	92.5%*	0.81	0.9	-	0.92	0.94	0.93	0.9
Sample		101a Mid F Control		241c Mid M Control		431a Mid F Control		441d Mid M Control		951a Mid F Control		991d Mid M Control
Treatment		BS	OxBS	BS	OxBS	BS	OxBS	BS	OxBS	BS	OxBS	BS	OxBS
% Meth	Run 1	0.94	0.92	-	0.89	0.92	0.88	-	-	-	-	0.93	0.89
Quality		Passed	Passed		Passed	Passed	Passed					Passed	Passed
% Meth	Run 2	-	-	0.94	0.88	-	-	0.94	0.66	0.93	0.77	-	-
Quality				Passed	Passed			Passed	Passed	Passed	Failed
Average		0.94	0.92	0.94	88.5%*	0.92	0.88	0.94	0.66	0.93	-	0.93	0.89
Sample		161a RC F BPA		171c RC M BPA		501a RC F BPA		411b RC M BPA		941a RC F BPA		981c RC M BPA
Treatment		BS	OxBS	BS	OxBS	BS	OxBS	BS	OxBS	BS	OxBS	BS	OxBS
% Meth	Run 1	-	-	0.92	0.9	0.93	0.85	-	-	0.93	0.77	0.93	0.88
Quality				Passed	Passed	Passed	Passed			passed	passed	passed	passed
% Meth	Run 2	0.91	n.a.	0.93	-	-	-	0.92	0.91	-	-	-	-
Quality		Passed	Failed	Passed				Passed	Passed
Average		0.91	-	92.5%*	0.9	0.93	0.85	0.92	0.91	0.93	0.77	0.93	0.88
Sample		161a Mid F BPA		171c Mid M BPA		501a Mid F BPA		411b Mid M BPA		941a Mid F BPA		981c Mid M BPA
Treatment		BS	OxBS	BS	OxBS	BS	OxBS	BS	OxBS	BS	OxBS	BS	OxBS
% Meth	Run 1	-	-	0.94	0.88	0.94	0.91	-	-	0.93	0.9	0.95	0.9
Quality				Passed	Passed	Passed	Passed			Passed	Passed	Passed	Passed
% Meth	Run 2	0.92	0.86	-	-	-	-	0.93	0.9	-	-	-	-
Quality		Passed	Passed					Passed	Failed
Average		0.92	0.86	0.94	0.88	0.94	0.91	0.93	-	0.93	0.9	0.95	0.9
Sample		Low Methylation Control		High Methylation Control		No Template Controls
Treatment		BS	OxBS	BS	OxBS	No Sample	NTC BS	NTC oxBS
% Meth	Run 1	0.03	0.04	0.94	0.94	n.a.	n.a.	n.a.
Quality		Passed	Passed	Passed	Passed
% Meth	Run 2	0	0.14	0.93	0.9	n.a.	-	-
Quality		Check	Passed	Passed	Passed
101a, 241c, etc.: Sample ID numbers
RC = Right Cortex
Mid = Midbrain
M = Male
F = Female
BS = Traditional bisulfite sequencing
OxBS = Oxidative bisulfite sequencing
Failed: denotes a sample that did not pass pyrosequencing quality control
